# Supplementary material for: Ketamine Improves Desensitization of µ-Opioid Receptors Induced by Repeated Treatment with Fentanyl but Not with Morphine
Source: Biomolecules. 2022 Mar 10;12(3):426. doi: 10.3390/biom12030426 (PMC8946650; doi:10.3390/biom12030426)
Supplement: Supplementary file 1 [file biomolecules-12-00426-s001.zip]

Archive with 1 entries (1 files):
- biomolecules-1616356-supplementary.pdf
